# Supplementary material for: Elucidating the Unique J-Shaped Protomer Structure of Amyloid-β(1-40) Fibril with Cryo-Electron Microscopy
Source: Int J Mol Sci. 2025 Jan 29;26(3):1179. doi: 10.3390/ijms26031179 (PMC11817843; doi:10.3390/ijms26031179)
Supplement: Supplementary file 1 [file ijms-26-01179-s001.zip]

Archive with 1 entries (1 files):
- ijms-3421202-supplementary.pdf
